# Supplementary material for: The Interaction Analysis of SNP Variants and DNA Methylation Identifies Novel Methylated Pathogenesis Genes in Congenital Heart Diseases
Source: Front Cell Dev Biol. 2021 May 4;9:665514. doi: 10.3389/fcell.2021.665514 (PMC8143053; doi:10.3389/fcell.2021.665514)
Supplement: Supplementary file 5 [file Data_Sheet_1.zip]

Archive with 3 entries (3 files):
- Table_1.JPEG
- Table_2.JPEG
- Table_3.JPEG
