# Supplementary material for: The Interaction Analysis of SNP Variants and DNA Methylation Identifies Novel Methylated Pathogenesis Genes in Congenital Heart Diseases
Source: Front Cell Dev Biol. 2021 May 4;9:665514. doi: 10.3389/fcell.2021.665514 (PMC8143053; doi:10.3389/fcell.2021.665514)
Supplement: Supplementary file 6 [file Data_Sheet_2.xlsx]

## Sheet: Sheet1
TAPVC-related genes	TOF-related genes	PDA-related genes	PA-related genes	CHD-related genes	Vascular-development related genes	Methylation-related genes
KDR	NOTCH4	TFAP2B	FOXP1	MYH11	KDR	CITED
PDGFRA	GATA4	VEGFA	TGFβ2	PAX1	FGF10	GATA6
ACVRL1	JAGGED1	PLGF	HIRA	NKX2.5	ANGPT2	TBX20
NRP1	NKX2.5	MTHFR	TBX1	SOX9	HIF1A	MTHFR
SEMA3D	GATA6	PTPN11	GATA5	TBX1	CAV1	VANGL2
SGCD	ZFPM2	INPP5E	TBX5	WNT1	RHOA	PAX3
ANKRD1	FOG2	TNFRSF13B	GJA1	BMP4	PTGS2	TGFβ2
RBP5	JAG1	CFAP47	HAND2	FOXC2	EGR1	TBX5
RDH10	TBX1	NPPB	KDR	ETS1	EGFL7	NOTCH4
NODAL	ZFPM2	PRODH	HEY2	TGFB1	RASA1	NRG1
NKX2.5	NOTCH1	MYH11	FGF8	JAG1	Gata4	NKX2.5
GJA1	NIPBL	MIR379	BCAR1	ZIC2	BMX	MSX1
PTX2	MT-CO1	HYDIN	FLT4	FGF8	FOXO1	MTHFS
	MT-CO3	VANGL1	DLL4	SNAI2	AKT1	BRG1
	VANGL2	ACTA2	ANGPT2	SOX10	EPAS1	NOTCH1
	PTX2	CPVL	FOXO1	GATA4	RAP1A	NOX5
	HEY2	TBX5	NKX2.5	PAX7	HIF1A	TBX20
	SNX8	PRD6	ZFPM2	EHMT	PLAU	ID2
	UFD1	NKX2.5	SCN5A	SFRP2	Fzd4	RUNX1
	MT-CO2	GATA4	PLXNA2	FOXD3	ANGPTL4	GATA4
	RET	FBN1	NOTCH2	MSX1	ANGPT1	HAND1
	GATA5	AVPR2	PRDM1	POSTN	PRKCA	DNMT1
	FLT4	TFAP2A	BRCA2	PAX2	COL7A1	DNMT3B
	CDF1	SMADIP1	VEGFA	PAX3	GBP1	ZFPM2
	GJA5	TGFBR1/2	FGF10	NFATC1	Kras	ERBB4
	CITED2	PTPN11	GDF1	NOS3	PTN	FOXP1
	NKX2-6	CREBBP	ADAM17	MEIS1	VNN1	FGF2
	TBX5	FLNA	HEY2	DMGDH	CXCR3	FGF9
	HIRA	ABCC9	MTHFR	KRAS	NOX4	HAS2
	HAND2	KCNJ8	COMT	CBL	Acvrl1	INVS
	CRELD1	TFAP2B	FANCD2	MAP2K1	PLAUR	MEF2C
	CERS1		STRA6	DGCR8	THBS1	EVC2
	NPPB1		DVL3	RAF1	ARNT	NFATC2
	GJA1		PRDM1	PTPN11	FGF1	NR2F2
	MIR940		RBPJ	DGCR8	KLF2	CFC1B
	NPPA		NOTCH1	DGCR14	CTGF	GJA5
	BVES		DOCK6	COMT	THBS1
	TBX18		FGD5	SOS1	Itgam
	PTPN11			RRAS	MIR210
	VEGFA			RASA2	Cbs
	HAND1			SOS2	HDGF
	MTHFR			NRAS	BMX
	EDN1			RAF1	MCAM
	IRX4			NF11	FGF2
	REN			SHOC2	TIMP1
	TNNT2			CBL	ARHGAP1
	CRP			DGCR2	Igf1
	KCNH2			DGCR14	ATPIF1
	NRP1			DGCR8	VEGFA
	CRP			ARVCF	Thbs1
	PLXNA2			DGCR6L	F3
	JARID2			KRAS	TEK
	VAN			HIRA	STAT1
	HIRA			LZTR1	PECAM1
	RXRA			SPRED1	EGF17
	ZFPM2			TAB2	WWTR1
	FOG2			CRELD1	DLL4
	HOXA3			TFAP2B	SNAL
	BMP4			VEGFA	B2M
	DPF3			TBX5	RAC1
	CX43			HAS2	CDH5
	VANGL2				NRP1
	TGFβ2				GIT1
	PAX3				PTK2B
	TBX20				CXCR4
	ID2				VAV2
					EPHB4
					PLXNA2
					DNM2
					YAP
					HEY
					MEF2
					MTHFR
					NOS3
					ACE
					VCAM1
					VWF
					IGFBP1
					NOS2
					MTR
					HMOX1
					BMPR2
					EDN1
					APOE
					AEG1
					APLN
					ROBO4
					EFNB2
					PLXND1
					NRP1
					UNC5B
					PDGFB
					TIE1
